# Supplementary material for: Total Syntheses of Colletopeptide A and Colletotrichamide A
Source: Molecules. 2023 Oct 20;28(20):7194. doi: 10.3390/molecules28207194 (PMC10608858; doi:10.3390/molecules28207194)
Supplement: Supplementary file 1 [file molecules-28-07194-s001.zip]

Archive with 1 entries (1 files):
- molecules-2613631-supplementary.pdf
